# Supplementary material for: Peripheral Blood Cell Ratios as Prognostic Indicators in a Neoadjuvant Chemotherapy-Treated Breast Cancer Cohort
Source: Curr Oncol. 2022 Oct 7;29(10):7512–23. doi: 10.3390/curroncol29100591 (PMC9600104; doi:10.3390/curroncol29100591)
Supplement: Supplementary file 1 [file curroncol-29-00591-s001.zip]

Archive with 1 entries (1 files):
- Supplementary FIgures and Tables.pdf
